# Supplementary material for: Early Changes in the Plasma Lipidome of People at Very High Cardiovascular Risk: A New Approach to Assessing the Risk of Cardiovascular Changes
Source: Biomedicines. 2025 Mar 6;13(3):643. doi: 10.3390/biomedicines13030643 (PMC11940131; doi:10.3390/biomedicines13030643)
Supplement: Supplementary file 1 [file biomedicines-13-00643-s001.zip]

Archive with 1 entries (1 files):
- biomedicines-3466479-supplementary.pdf
